# Supplementary material for: PLLA Composites Combined with Delivery System of Bioactive Agents for Anti-Inflammation and Re-Endothelialization
Source: Pharmaceutics. 2022 Nov 30;14(12):2661. doi: 10.3390/pharmaceutics14122661 (PMC9782680; doi:10.3390/pharmaceutics14122661)
Supplement: Supplementary file 1 [file pharmaceutics-14-02661-s001.zip]

Archive with 1 entries (1 files):
- pharmaceutics-2040802-supplementary.pdf
